# Supplementary material for: Cut to Disarm Plant Defence: A Unique Oviposition Behaviour in Rhynchites foveipennis (Coleoptera: Attelabidae)
Source: Insects. 2023 Feb 17;14(2):200. doi: 10.3390/insects14020200 (PMC9965434; doi:10.3390/insects14020200)
Supplement: Supplementary file 1 [file insects-14-00200-s001.zip]

Archive with 1 entries (1 files):
- insects-2200188-supplementary.pdf
